# Supplementary material for: White-Tailed Deer Prion Protein Gene Variability Suggests Selection Against Chronic Wasting Disease in Canada’s Prairies
Source: Viruses. 2025 Aug 15;17(8):1121. doi: 10.3390/v17081121 (PMC12390674; doi:10.3390/v17081121)
Supplement: Supplementary file 1 [file viruses-17-01121-s001.zip]

Archive with 1 entries (1 files):
- viruses-3737099-supplementary.pdf
